# Supplementary material for: Efficient Matrix Cleanup of Soft-Gel-Type Dietary Supplements for Rapid Screening of 92 Illegal Adulterants Using EMR-Lipid dSPE and UHPLC-Q/TOF-MS
Source: Pharmaceuticals (Basel). 2021 Jun 15;14(6):570. doi: 10.3390/ph14060570 (PMC8232078; doi:10.3390/ph14060570)
Supplement: Supplementary file 1 [file pharmaceuticals-14-00570-s001.zip]

Archive with 2 entries (2 files):
- 210525_Supplementary Table_EMR-Lipid.pdf
- 210525_Supplment_data_EMR-Lipid.pptx
